# Supplementary material for: Immunogenicity of rotavirus vaccine (RotarixTM) in infants with environmental enteric dysfunction
Source: PLoS One. 2017 Dec 27;12(12):e0187761. doi: 10.1371/journal.pone.0187761 (PMC5744930; doi:10.1371/journal.pone.0187761)
Supplement: S1 File — (ZIP) [file pone.0187761.s001.zip]

Archive with 5 entries (5 files):
- SI1/30_03_2017_Immune response to rotavirus vaccine 12mo post vaccination in Zambian children_Final.docx
- SI1/Figure 1..tif
- SI1/Figure 2..tif
- SI1/Figure 3..tif
- SI1/figure 4.tif
