# Supplementary material for: Immunogenicity of rotavirus vaccine (RotarixTM) in infants with environmental enteric dysfunction
Source: PLoS One. 2017 Dec 27;12(12):e0187761. doi: 10.1371/journal.pone.0187761 (PMC5744930; doi:10.1371/journal.pone.0187761)
Supplement: S2 File — (ZIP) [file pone.0187761.s002.zip]

Archive with 2 entries (2 files):
- Effect of non-immunological components .docx
- Figure 1..tif
